# Supplementary material for: A systematic review of mixed studies on malaria in Colombia 1980–2022: what the “bifocal vision” discovers
Source: BMC Public Health. 2023 Jun 17;23:1169. doi: 10.1186/s12889-023-16098-5 (PMC10276438; doi:10.1186/s12889-023-16098-5)
Supplement: Supplementary file 1 — Additional file 1. [file 12889_2023_16098_MOESM1_ESM.xls]

## Sheet: Hoja1
	MIXED METHODS APPRAISAL TOOL (MMAT)					STROBE							Standards for Reporting Qualitative Research (SRQR)
Author	Justification for the use of mixed methods	Integration of the different methods (qualitative and quantitative)	Interpretation of the qualitative and quantitative component	Address divergences in the results of each method	Adheres to the quality criteria of the methods involved	Description of the type of study	Description of the reference population	Participant eligibility criteria	Definition and justification of the study variables	Description of data sources and measurement processes	Bias control	Quality of statistical analysis	Description of the type of study (Qualitative approach)	Indicates the research paradigm	Describes characteristics of the researcher and guarantees reflexivity	Describe the context	Details the sampling strategy	Explicit ethical considerations	Description of data collection	Description of the instruments	Delimits the study unit	Explicit data processing	Data analysis quality	Techniques to enhance trustworthines and credibility of data
TDR	Yes	No	No	Yes	Regular	Yes	Yes	Yes	Yes	Yes	No	Yes	No	No	No	Yes	No	Yes	Yes	Yes	Yes	No	No	No
Nieto	Yes	Yes	Yes	Yes	Regular	Yes	Yes	Yes	No	Yes	No	Yes	No	No	No	Yes	No	Yes	Yes	No	Yes	Regular	Regular	No
Correa	Yes	Yes	Yes	Yes	Regular	Yes	Yes	Yes	Yes	Yes	No	No	No	No	No	Yes	No	No	Yes	Yes	Yes	No	No	Yes
Agudelo	Yes	Yes	Yes	Yes	No	No	Yes	No	No	Yes	No	No	No	No	No	No	No	No	Yes	No	Yes	No	No	No
Ceron	Yes	Yes	Yes	No	No	No	No	No	No	No	No	No	No	Yes	No	No	No	No	Yes	No	Yes	No	No	No
Jiménez	Yes	Yes	Yes	Yes	No	No	No	Yes	Yes	Yes	Yes	No	No	No	No	Yes	Yes	No	Yes	No	Yes	No	Yes	Yes
Knudson	Yes	Yes	Yes	Yes	No	Yes	No	No	Yes	Yes	No	No	No	No	No	Yes	No	No	Yes	No	Yes	No	No	No
Salas	Yes	Yes	Yes	Yes	No	No	No	No	No	No	No	Yes	No	No	No	No	Yes	No	Yes	No	Yes	Yes	Yes	No
Rondón	Yes	Yes	Yes	Yes	No	No	No	Yes	Yes	Yes	No	Yes	No	No	No	Yes	No	No	Yes	No	Yes	No	No	No
